# Supplementary material for: Exosomes from Adipose Stem Cells Promote Diabetic Wound Healing through the eHSP90/LRP1/AKT Axis
Source: Cells. 2022 Oct 14;11(20):3229. doi: 10.3390/cells11203229 (PMC9600018; doi:10.3390/cells11203229)
Supplement: Supplementary file 1 [file cells-11-03229-s001.zip]

Archive with 3 entries (3 files):
- Supplementary information 0918.pdf
- Supplementary table S2 Protein Report.xlsx
- Supplementary table S3 GO.xlsx
